# Supplementary material for: Defining the Potential Targets for Biological Activity of Isoegomaketone Based on Network Pharmacology and Molecular Docking Methods
Source: Life (Basel). 2022 Dec 15;12(12):2115. doi: 10.3390/life12122115 (PMC9788221; doi:10.3390/life12122115)
Supplement: Supplementary file 1 [file life-12-02115-s001.zip]

Archive with 1 entries (1 files):
- life-2051622-supplementary.docx
